# Supplementary material for: Euler Force-Driven Siphon Valve Control for Precise Sequential Release in Centrifugal Microfluidic Chips
Source: Micromachines (Basel). 2024 Sep 27;15(10):1200. doi: 10.3390/mi15101200 (PMC11509089; doi:10.3390/mi15101200)
Supplement: Supplementary file 1 [file micromachines-15-01200-s001.zip]

Archive with 1 entries (1 files):
- Liquid sequence release video.mp4
